# Supplementary material for: Identification of ISZ-sTRAIL Protein as a Potent Anticancer Agent for EML4-ALK-Positive Non-Small-Cell Lung Cancer
Source: Molecules. 2026 May 29;31(11):1870. doi: 10.3390/molecules31111870 (PMC13257729; doi:10.3390/molecules31111870)
Supplement: Supplementary file 1 [file molecules-31-01870-s001.zip]

Archive with 1 entries (1 files):
- molecules-4268550-supplementary.pdf
